# Supplementary material for: Application of Amplicon-Based Targeted NGS Technology for Diagnosis of Drug-Resistant Tuberculosis Using FFPE Specimens
Source: Microbiol Spectr. 2022 Feb 9;10(1):e01358-21. doi: 10.1128/spectrum.01358-21 (PMC8826733; doi:10.1128/spectrum.01358-21)
Supplement: SUPPLEMENTAL FILE 1 — Supplemental material. Download SPECTRUM01358-21_Supp_2_seq4.xlsx, XLSX file, 0.01 MB [file spectrum01358-21_supp_2_seq4.xlsx]

## Sheet: sheet
Supplemental Table 2. Non targeted bacteria considered in FFPE samples
No.	taxon
1	Sphingomonas cynarae
2	Sphingomonas molluscorum
3	Enterococcus faecalis
4	Fusobacterium canifelinum
5	Tepidimonas ignava
6	Corynebacterium appendicis
7	Brevundimonas vancanneytii
8	Massilia oculi
9	Dolosigranulum pigrum
10	Sphingomonas pituitosa
11	Streptococcus adjacens
12	Clostridium acetobutylicum
13	Sphingomonas jaspsi
14	Staphylococcus caprae
15	Sorangium cellulosum
16	Rothia dentocariosa
17	Acinetobacter beijerinckii
18	Nocardioides panzhihuensis
19	Ruminococcus callidus
20	Actinomyces bernardiae
21	Rhodobacter massiliensis
22	Veillonella parvula
23	Rubellimicrobium aerolatum
24	Methylobacterium podarium
25	Neisseria animaloris
26	Larkinella bovis
27	Ruminococcus champanellensis
28	Lewinella persica
29	Anaerolinea thermolimosa
30	Christensenella minuta
31	Lewinella nigricans
32	Anaerococcus degeneri
33	Leptotrichia trevisanii
34	Pseudomonas putida
35	Phenylobacterium kunshanense
36	Bosea eneae
37	Fastidiosipila sanguinis
38	Actinomycetospora iriomotensis
39	Haemophilus influenzae
40	Georgenia daeguensis
41	Peptoniphilus catoniae
42	Labrys methylaminiphilus
43	Caulobacter leidyi
44	Janibacter anophelis
45	Noviherbaspirillum malthae
46	Coprothermobacter proteolyticus
47	Caldilinea tarbellica
48	Altererythrobacter namhicola
