# Supplementary material for: Application of Amplicon-Based Targeted NGS Technology for Diagnosis of Drug-Resistant Tuberculosis Using FFPE Specimens
Source: Microbiol Spectr. 2022 Feb 9;10(1):e01358-21. doi: 10.1128/spectrum.01358-21 (PMC8826733; doi:10.1128/spectrum.01358-21)
Supplement: SUPPLEMENTAL FILE 2 — Supplemental material. Download SPECTRUM01358-21_Supp_3_seq5.xlsx, XLSX file, 0.01 MB [file spectrum01358-21_supp_3_seq5.xlsx]

## Sheet: sheet
Supplemental table 3. Confidence level calculated for each mutations in Mycobacterium tuberculosis predicted by amplicon-based targeted NGS panel
Drugs	Mutations identified by target NGS panel	Likelihood ratio（LR）		Odds ratio (OR)		Confidence level
		value	P value	value	P value
Rifampicin	rpoB D435V	Infinitea	NaNb	Infinitec	NaNd	High
	rpoB D435Y	0e	0f	0g	0h	no association
	rpoB H445S	0	0	0	0	no association
	rpoB L430P	0	0	0	0	no association
	rpoB L452P	0	0	0	0	no association
	rpoB S450F	Infinite	NaN	Infinite	NaN	High
	rpoB S450L	Infinite	NaN	Infinite	NaN	High
Isoniazid	inhA-fabG promoter c-15t	3.387	<0.05	3.846	<0.05	Minimal
	KatG S315T	113.806	<0.05	500.571	<0.05	High
Ethambutol	embB G406A	0	0	0	0	no association
	embB G406D	0	0	0	0	no association
	embB G406S	Infinite	NaN	Infinite	NaN	High
	embB M306I	7.083	>0.05	7.952	>0.05	Indeterminate
	embB M306V	7.969	<0.05	12.15	<0.05	Moderate
Levofloxacin	gyrA A90Vi	6.917	<0.05	8.1	<0.05	Moderate
	gyrA D94A	9.222	<0.05	10.867	<0.05	Moderate
	gyrA D94G	34.583	<0.05	58.571	<0.05	High
	gyrA D94Y	Infinite	NaN	Infinite	NaN	High
Moxifloxacin	gyrA A90Vi	0	0	0	0	no association
	gyrA D94A	8.65	<0.05	10.5625	>0.05	Moderate
	gyrA D94G	13.84	<0.05	22.4	<0.05	High
	gyrA D94Y	Infinite	NaN	Infinite	NaN	High
Streptomycin	rpsL K43R	17.684	<0.05	46.286	<0.05	High
	rpsL K88R	Infinite	NaN	Infinite	NaN	High
	rrs a514cj	11.053	<0.05	11.914	<0.05	High
Amikacin	rrs a1401g	Infinite	NaN	Infinite	NaN	High
	rrs a514c	0	0	0	0	no association
Kanamycin	rrs a1401g	Infinite	NaN	Infinite	NaN	High
	rrs a514c	0	0	0	0	no association
Capreomycin	rrs a1401g	26.833	<0.05	34.286	<0.05	High
	rrs a514cj	4.735	>0.05	3.646	>0.05	Indeterminate
a,b,c,d: indicating the mutations with high confidence level with drug resistant
e,f,g,h: indicating the mutations without association with drug resistant
I,j: These two mutations were classified as drug resistant
