# Supplementary material for: Application of Amplicon-Based Targeted NGS Technology for Diagnosis of Drug-Resistant Tuberculosis Using FFPE Specimens
Source: Microbiol Spectr. 2022 Feb 9;10(1):e01358-21. doi: 10.1128/spectrum.01358-21 (PMC8826733; doi:10.1128/spectrum.01358-21)
Supplement: SUPPLEMENTAL FILE 3 — Supplemental material. Download SPECTRUM01358-21_Supp_4_seq6.xlsx, XLSX file, 0.03 MB [file spectrum01358-21_supp_4_seq6.xlsx]

## Sheet: analysis
Supplemental Table 4. Phenotypic DST results and mutation sites detected by amplicon-based targeted NGS panel for 178 tuberculosis patients
Patient number	Gender（male:1; female:2）	Age (year)	Sample type (lung:1; lymph node:2; bone:3; pleura:4)	Rifampin（sensitive:0; resistant:1)	Target NGS panel	Isoniazid (sensitive:0; resistant:1)	Target NGS panel	Ethambutol (sensitive:0; resistant:1)	Target NGS panel	levofloxacin (sensitive:0; resistant:1)	Moxifloxacin (sensitive:0; resistant:1)	Target NGS panel	Streptomycin (sensitive:0; resistant:1)	Target NGS panel	Amikacin (sensitive:0; resistant:1)	Kanamycin (sensitive:0; resistant:1)	Capreomycin (sensitive:0; resistant:1)	Target NGS panel
1	1	39	3	0	0	0	0	0	0	0	0	0	0	rpsL K43R	0	0	0	0
2	1	72	3	0	0	0	0	0	0	0	0	0	0	0	0	0	0	0
3	2	62	3	0	0	0	0	0	0	0	0	0	0	0	0	0	0	0
4	2	66	1	0	0	0	0	0	0	0	0	0	0	0	0	0	0	0
5	1	22	3	0	0	0	0	0	0	0	0	0	0	0	0	0	0	0
6	2	44	3	0	0	0	0	0	0	0	0	0	0	0	0	0	0	0
7	2	26	1	0	0	0	0	0	0	0	0	0	0	0	0	0	0	0
8	2	52	3	0	0	0	0	0	0	0	0	0	0	0	0	0	0	0
9	1	37	3	0	0	0	0	0	0	0	0	0	1	0	0	0	0	0
10	2	29	1	0	0	1	KatG S315T	0	embB G406A	0	0	0	1	rpsL K43R	0	0	0	0
11	1	29	3	0	0	0	0	0	0	0	0	0	0	0	0	0	0	0
12	2	24	1	0	0	0	0	0	0	0	0	0	0	0	0	0	0	0
13	1	81	3	0	0	0	0	0	0	0	0	0	0	rpsL K43R	0	0	0	0
14	1	27	3	0	0	0	0	0	0	0	0	0	0	0	0	0	0	0
15	1	63	1	1	rpoB D435V	1	KatG S315T	1	embB M306V	0	1	gyrA A90V	1	rpsL K43R	1	1	1	rrs a1401g
16	2	30	3	0	0	0	0	0	0	0	0	0	1	rpsL K43R	0	0	0	0
17	2	29	3	1	rpoB S450L	1	KatG S315T	0	embB M306V	0	0	0	1	rpsL K43R	0	0	0	0
18	2	36	1	1	rpoB S450L	1	KatG S315T	1	embB M306V	0	0	gyrA A90V	1	rpsL K43R	1	1	0	rrs a1401g
19	1	39	3	0	0	0	0	0	0	0	0	0	0	0	0	0	0	0
20	2	21	1	0	0	0	0	0	0	0	0	0	0	rpsL K43R	0	0	0	0
21	1	19	3	1	rpoB D435V	1	KatG S315T	0	embB G406A	0	0	0	1	rrs a1401g，rrs A514C	1	1	1	rrs a1401g
22	2	59	3	0	0	0	0	0	0	0	0	0	0	0	0	0	0	0
23	2	67	1	0	0	0	0	0	0	0	0	0	0	0	0	0	0	0
24	1	24	1	1	rpoB S450L	1	KatG S315T	0	0	0	0	0	0	0	0	0	0	0
25	1	22	3	0	0	0	0	0	0	0	0	0	0	rpsL K43R	0	0	0	0
26	2	25	1	0	0	0 (MIC0.2)	fabG1 c-15Ct	0	0	0	0	0	0	0	0	0	0	0
27	1	35	1	0	0	0	0	0	0	0	0	0	0	0	0	0	0	0
28	1	63	1	0	0	0	0	0	0	0	0	0	0	0	0	0	0	0
29	1	60	1	0	0	0	0	0	0	0	0	0	0	0	0	0	0	0
30	2	73	1	0	0	0	0	0	0	0	0	0	0	0	0	0	0	0
31	2	38	1	0	0	0	0	0	0	0	0	0	0	0	0	0	0	0
32	1	55	4	0	0	0	0	0	0	0	0	0	0	0	0	0	1	0
33	2	70	1	0	0	0	0	0	0	1	1	gyrA D94G	0	0	0	0	0	0
34	1	27	3	1	rpoB S450L	1	0	1	embB M306V	1	1	0	1	rpsL K43R	0	0	0	0
35	1	26	1	0	0	0	0	0	0	0	0	0	0	0	0	0	0	0
36	1	35	6	0	0	0	0	0	0	0	0	0	0	0	0	0	0	0
37	1	76	4	0	0	0	0	0	0	0	0	0	0	0	0	0	0	0
38	2	39	3	0	0	0	0	0	0	0	0	0	0	0	0	0	0	0
39	1	57	1	1	rpoB S450F	1	fabG1 c-15Ct	0	0	1	1	gyrA D94G	1	0	0	1	0	0
40	2	47	3	0	0	0	0	0	0	0	0	0	0	0	0	0	0	0
41	2	53	1	0	0	0	0	0	0	0	0	0	1	rrs a514c	0	0	1	rrs a514c (no data)
42	2	26	1	0	0	0	0	0	0	0	0	0	0	0	0	0	0	0
43	1	25	1	1	rpoB D435V	1	KatG S315T	1	0	1	1	gyrA D94Y	1	rpsL K43R	0	0	1	0
44	1	70	3	0	0	0	0	0	0	0	0	0	0	0	0	0	0	0
45	1	68	1	0	0	0	0	0	0	0	0	0	0	0	0	0	1	0
46	1	76	1	0	0	0	0	0	0	0	0	0	0	0	0	0	0	0
47	2	79	3	0	0	0	0	0	0	0	0	0	0	0	0	0	0	0
48	2	64	1	0	0	0 (MIC0.2)	fabG1 c-15Ct	0	0	0	0	0	0	0	0	0	0	0
49	2	63	3	0	0	1	KatG S315T	0	0	0	0	0	0	0	0	0	1	0
50	2	20	1	0	0	0	0	0	0	0	0	0	0	0	0	0	0	0
51	2	17	2	0	0	0	0	0	0	0	0	0	1	rpsL K88R	0	0	0	0
52	2	48	3	0	0	0	0	0	0	0	0	0	0	0	0	0	0	0
53	2	20	3	0	0	0 (MIC0.2)	fabG1 c-15Ct	0	0	0	0	0	1	rpsL K43R	0	0	0	0
54	2	65	3	0	0	0 (MIC0.2)	fabG1 c-15Ct	0	0	0	0	0	0	0	0	0	0	0
55	2	68	1	0	0	0	0	0	0	0	0	0	0	0	0	0	1	0
56	1	84	3	0	0	0	0	0	0	0	0	0	0	0	0	0	0	0
57	2	48	3	0	0	0	0	0	0	0	0	0	1	rpsL K43R	0	0	1	0
58	2	14	3	0	rpoB D435Y	1	KatG S315T	0	0	0	0	0	0	0	0	1	1	0
59	2	78	1	0	0	0	0	0	0	0	0	0	0	0	0	0	0	0
60	1	42	3	0	0	0	0	0	0	0	0	0	0	0	0	0	1	0
61	2	28	3	0	0	0	0	0	0	0	0	0	0	0	0	0	0	0
62	1	61	1	0	0	0	0	0	0	0	0	0	1	rpsL K88R	0	1	1	0
63	2	53	3	0	0	0	0	0	0	0	0	0	0	0	0	0	0	0
64	1	20	4	0	0	0	0	0	0	0	0	0	0	0	0	1	1	0
65	1	20	1	0	0	0	0	0	0	0	0	0	0	0	0	0	0	0
66	1	61	1	0	0	0	0	0	0	0	0	0	0	0	0	0	0	0
67	1	27	3	0	0	0	0	0	0	0	0	0	0	0	0	0	0	0
68	1	62	3	0	0	0	0	0	0	0	0	0	0	0	0	0	1	0
69	1	31	3	0	0	0	0	0	0	0	0	0	0	0	0	0	0	0
70	2	27	1	0	0	0	0	0	0	0	0	0	0	0	0	0	0	0
71	2	58	3	0	0	0	0	0	0	0	0	0	0	0	0	0	0	0
72	1	69	3	0	0	0	0	0	0	0	0	0	0	0	0	0	0	0
73	1	60	3	0	0	0	0	0	0	0	0	0	0	0	0	0	0	0
74	1	33	3	0	0	0	0	0	0	0	0	0	0	0	0	0	0	0
75	2	74	1	0	0	0	0	0	0	0	0	0	0	0	0	0	0	0
76	1	28	3	1	rpoB S450L	0 (MIC1.6)	fabG1 c-15Ct	0	0	0	0	0	1	rpsL K88R	0	0	0	0
77	1	59	1	1	rpoB S450L	1 (MIC0.2)	fabG1 c-15Ct	0	0	0	0	0	0	0	0	0	0	0
78	2	58	1	0	rpoB L452P	1	KatG S315T	0	0	0	1	gyrA D94A	1	rpsL K43R	1	1	1	rrs a1401g
79	1	54	1	0	0	0	0	0	0	0	0	0	0	0	0	0	0	0
80	2	61	1	1	0	1	0	0	0	0	0	0	1	0	0	0	0	0
81	2	66	3	0	0	0	0	0	0	0	0	0	0	0	0	0	0	0
82	1	54	1	0	0	1	fabG1 c-15Ct	1	0	0	0	gyrA A90V	1	rpsL K43R	0	0	0	0
83	1	57	3	0	rpoB L430P	0	0	0	0	0	0	0	0	0	0	0	0	0
84	1	52	3	0	0	0	0	0	0	0	0	0	0	0	0	0	0	0
85	2	60	3	0	0	0	0	0	0	0	0	0	0	0	0	0	0	0
86	2	75	1	0	0	0	0	0	0	0	0	0	0	0	0	0	0	0
87	1	59	1	0	0	0	0	0	0	0	0	0	0	0	0	0	0	0
88	2	79	3	0	0	0	0	0	0	0	0	0	0	0	0	0	0	0
89	2	40	1	0	0	0	0	0	0	0	0	0	0	0	0	0	0	0
90	1	41	1	0	0	0	0	0	0	0	0	0	1	rpsL K43R	0	0	0	0
91	1	19	3	0	0	0	0	0	0	0	0	0	0	0	0	0	0	0
92	1	70	3	0	0	0	0	0	0	0	0	0	0	0	0	0	0	0
93	1	53	3	0	0	0	0	0	0	0	0	0	0	0	0	0	0	0
94	2	60	4	0	0	0	0	0	0	0	0	0	0	0	0	0	0	0
95	1	36	1	0	rpoB H445S	1	KatG S315T	0	embB M306V	0	0	gyrA D94A	1	rpsL K88R	0	0	0	0
96	1	36	3	0	0	0	0	0	0	0	0	0	0	0	0	0	0	0
97	1	17	3	0	0	0	0	0	0	0	0	0	0	0	0	0	0	0
98	1	70	1	1	rpoB S450L	1	KatG S315T	1	0	1	0	gyrA A90V	1	rpsL K43R	0	0	0	0
99	1	22	3	0	0	0	0	0	0	0	0	0	0	0	0	0	0	0
100	1	26	3	1	rpoB D435V	1	fabG1 c-15Ct	0	embB M306V	1	1	gyrA D94G	1	rpsL K43R	1	1	1	0
101	2	51	1	0	0	0	0	0	0	0	0	0	0	0	0	0	0	0
102	2	67	3	0	0	0	0	0	0	0	0	0	0	0	0	0	0	0
103	1	58	3	0	rpoB L430P	0	0	0	0	0	0	0	0	0	0	0	0	0
104	1	30	3	0	0	0	0	0	0	1	0	gyrA D94G	0	0	0	0	0	0
105	2	72	1	0	0	0	0	0	0	0	0	0	0	0	0	0	0	0
106	1	66	1	0	0	0	0	0	0	1	0	gyrA D94A	0	0	0	0	0	0
107	1	81	3	0	0	0	0	0	0	0	0	0	0	0	0	0	0	0
108	1	62	3	0	0	0	0	0	0	0	0	0	0	0	0	0	0	0
109	1	57	1	1	rpoB S450L	1	KatG S315T	0	0	0	1	gyrA D94G	1	rpsL K88R	1	1	0	0
110	2	46	3	1	rpoB S450L	1	KatG S315T	0	embB M306I	0	0	0	0	0	0	0	0	0
111	1	56	4	0	0	0	0	0	0	0	0	0	0	0	0	0	0	0
112	1	34	1	0	0	0	0	0	0	0	0	0	0	0	0	0	0	0
113	1	55	3	1	rpoB S450L	0	KatG S315T	0	embB G406D	0	0	gyrA D94G	1	rrs a514c	0	0	0	rrs a514c (no data)
114	2	42	3	0	0	0	0	0	0	0	0	0	0	0	0	0	0	0
115	1	48	1	0	0	0	0	0	0	0	0	0	0	0	0	0	0	0
116	2	64	3	0	0	0	0	0	0	0	0	0	0	0	0	0	0	0
117	2	60	1	0	0	0	0	0	0	0	0	0	0	0	0	0	0	0
118	2	49	3	0	0	0	0	0	0	0	0	0	0	0	0	0	0	0
119	1	71	3	0	0	0	0	0	0	0	0	0	0	0	0	0	0	0
120	1	30	3	0	0	0	0	0	0	0	0	0	0	0	0	0	0	0
121	2	36	3	1	rpoB S450L	1	KatG S315T	0	embB M306V	1	0	0	1	rpsL K43R	0	0	0	0
122	1	30	1	0	0	0	0	0	0	0	0	0	1	rpsL K43R	0	0	0	0
123	2	43	1	0	0	0	0	0	0	0	0	0	0	0	0	0	0	0
124	1	69	3	0	0	0	0	0	0	0	0	0	0	0	0	0	0	0
125	1	29	1	0	0	0	0	0	0	0	0	0	0	0	0	0	0	0
126	1	13	3	1	rpoB S450L	1	KatG S315T	0	embB M306V	0	0	0	0	rpsL K43R	0	0	0	0
127	2	47	3	0	0	0	0	0	0	0	0	0	0	0	0	0	0	0
128	1	30	3	0	0	0	0	0	0	0	0	0	0	0	0	0	0	0
129	2	84	3	0	0	0	0	0	0	0	0	0	0	0	0	0	0	0
130	1	69	1	0	0	0	0	0	0	0	0	gyrA A90V	0	0	0	0	0	0
131	1	69	1	0	0	1	KatG S315T	0	0	0	0	0	0	0	0	0	1	0
132	1	70	3	0	0	0	0	0	0	0	0	0	0	0	0	0	0	0
133	2	62	3	0	0	0	0	0	0	0	0	0	0	0	0	0	0	0
134	1	31	1	1	rpoB S450L	1	KatG S315T	0	embB M306V	0	0	0	1	rpsL K43R	0	0	0	0
135	1	39	3	0	0	0	0	0	0	0	0	0	0	0	0	0	0	0
136	1	32	3	0	0	0	0	0	0	0	0	0	0	0	0	0	0	0
137	1	77	3	0	0	0	0	0	0	0	0	0	0	0	0	0	0	0
138	1	12	3	0	0	0	0	0	0	0	0	0	0	rrs a514c	0	0	0	rrs a514c (no data)
139	1	44	3	0	0	0	0	0	0	0	0	0	0	0	0	0	0	0
140	1	69	3	0	0	0	0	0	0	0	0	0	0	0	0	0	0	0
141	2	58	1	1	rpoB S450L	1	KatG S315T	1	embB M306I	1	1	gyrA D94G	1	rpsL K43R	0	0	0	0
142	2	49	3	0	0	0 (MIC0.2)	fabG1 c-15Ct	0	0	0	0	0	0	0	0	0	0	0
143	1	37	1	0	0	0	0	0	0	0	0	0	0	0	0	0	0	0
144	2	65	3	0	0	0	0	0	0	0	0	0	0	0	0	0	0	0
145	1	24	3	0	0	0	0	0	0	0	0	0	0	0	0	0	0	0
146	1	66	1	1	rpoB S450L	1	fabG1 c-15Ct	1	embB G406S	1	1	gyrA D94A	1	rpsL K88R	0	0	0	0
147	1	56	3	0	0	0	0	0	0	0	0	0	0	0	0	0	0	0
148	1	54	1	0	0	0	0	0	0	0	0	0	0	0	0	0	0	0
149	2	56	3	0	0	0	0	0	0	0	0	0	0	0	0	0	0	0
150	2	35	3	0	0	0	0	0	0	0	0	0	0	0	0	0	0	0
151	1	55	2	0	0	0	0	0	0	0	0	0	0	0	0	0	0	0
152	2	27	1	0	0	0	0	0	0	0	0	0	0	0	0	0	0	0
153	1	30	3	0	0	0	0	0	0	0	0	0	1	rpsL K43R	0	0	0	0
154	2	56	3	0	0	0	0	0	0	0	0	0	0	0	0	0	0	0
155	2	44	3	1	rpoB S450L	1	KatG S315T	0	embB M306V	0	0	0	1	rpsL K43R	0	0	0	0
156	1	26	1	0	0	0	0	0	0	0	0	0	0	0	0	0	0	0
157	1	49	3	0	0	0	0	0	0	0	0	0	0	0	0	0	0	0
158	1	25	3	0	0	0	0	0	0	0	0	0	0	0	0	0	0	0
159	1	68	3	0	0	0	0	0	0	0	0	0	0	0	0	0	0	0
160	1	74	3	0	0	0	0	0	0	0	0	0	0	0	0	0	0	0
161	1	65	1	1	rpoB S450L	1	KatG S315T	0	embB M306I	0	0	gyrA D94A	1	rpsL K43R	0	0	0	0
162	2	66	3	0	0	0	0	0	0	0	0	0	0	0	0	0	0	0
163	2	30	1	0	0	0	0	0	0	0	0	0	0	0	0	0	0	0
164	1	28	2	0	0	0	0	0	0	0	0	0	1	0	0	0	0	0
165	2	60	3	0	0	0	0	0	0	0	0	0	0	0	0	0	0	0
166	2	18	1	0	0	0	0	0	0	0	0	0	0	0	0	0	0	0
167	1	69	1	0	rpoB L452P	1	KatG S315T	0	embB M306V	0	0	0	1	rpsL K43R	0	0	0	0
168	1	62	3	0	0	0	0	0	0	0	0	0	0	0	0	0	0	0
169	2	65	1	0	0	0	0	0	0	0	0	0	0	0	0	0	0	0
170	1	55	1	0	0	0	0	0	0	0	0	0	0	0	0	0	0	0
171	1	48	1	0	0	0	0	0	0	0	0	0	0	0	0	0	0	0
172	1	62	3	0	0	0	0	0	0	0	0	0	0	0	0	0	0	0
173	1	45	1	0	0	0	0	0	0	0	0	0	0	0	0	0	0	0
174	1	25	1	0	0	0	fabG1 c-15Ct	0	0	0	0	0	0	0	0	0	0	0
175	2	78	3	0	0	0	0	0	0	0	0	0	0	0	0	0	0	0
176	1	33	1	1	rpoB S450L	1	KatG S315T	0	0	1	0	gyrA A90V	1	rpsL K43R	0	0	0	0
177	1	28	2	0	0	0	0	0	0	0	0	0	1	0	0	0	0	0
178	1	26	1	1	rpoB S450L	1	KatG S315T	0	embB M306I	0	0	0	1	rpsL K43R	0	1	0	0
